# Supplementary material for: Hepatic MIR20B promotes nonalcoholic fatty liver disease by suppressing PPARA
Source: eLife. 2021 Dec 29;10:e70472. doi: 10.7554/eLife.70472 (PMC8758141; doi:10.7554/eLife.70472)
Supplement: Source data 1. [file elife-70472-supp1.zip]

Archive with 1 entries (1 files):
- Source data- Western blot.pptx
